# Supplementary material for: Efficacy and safety of tocilizumab in patients with refractory generalized myasthenia gravis
Source: CNS Neurosci Ther. 2024 Jun 18;30(6):e14793. doi: 10.1111/cns.14793 (PMC11187874; doi:10.1111/cns.14793)
Supplement: Supplementary file 1 — Data S1. [file CNS-30-e14793-s001.zip]

Archive with 2 entries (2 files):
- research proposal.docx
- Supplements.docx
